# Supplementary material for: Enhancing genetic diversity in Pelargonium: insights from crossbreeding in the gene pool
Source: PeerJ. 2024 Sep 3;12:e17993. doi: 10.7717/peerj.17993 (PMC11378759; doi:10.7717/peerj.17993)
Supplement: Supplemental Information 2 [file peerj-12-17993-s002.xlsx]

## Sheet: data
	Genotypes	LI	FT	FSL	FW	LS	PH	FN	LC	LH	FC	BS	EALN	ST	SH	SC	GH	GV
	P. peltatum 'c1'	2	7	10	3	3	31	7	3	7	5	3	5	3	5	1	1	1
	P. peltatum 'c2'	2	8	10	3	3	35	8	5	5	3	3	5	5	5	1	3	3
	P. x hortorum 'c1'	2	9	9	3	3	40	9	3	3	3	3	5	3	3	3	3	3
	P. interspecific 'c1'	2	10	8	4	3	34	9	5	3	3	1	5	1	5	5	1	3
	P. x hybridum 'c1'	2	13	8	4	3	38	6	5	7	5	3	7	5	7	5	3	3
	P. zonale 'c1'	2	14	10	4	3	39	7	3	3	1	3	5	3	3	5	1	5
	P. zonale 'c2'	2	7	8	4	3	35	9	1	1	3	5	5	3	5	3	1	3
	P. zonale 'c3'	2	9	9	4	3	34	8	1	3	1	3	1	3	5	1	1	3
	P. zonale 'c4'	2	8	9	4	3	32	9	1	3	1	3	3	3	5	1	3	5
	P. zonale 'c5'	2	7	8	3	3	33	7	3	3	1	3	5	3	5	1	1	1
	P. zonale 'c6'	2	8	8	3	3	32	7	5	7	5	3	3	1	7	5	3	1
	P. zonale 'c7'	2	9	10	3	3	34	6	5	3	5	3	1	1	3	1	1	3
	L1	2	8	9	3	3	35	7	1	3	3	3	3	1	3	1	1	1
	P. zonale 'c8'	2	9	8	3	3	37	6	1	3	1	5	5	3	5	5	3	3
	P. zonale 'c9'	2	7	9	4	3	38	9	1	3	3	5	1	3	5	5	1	1
	P. zonale 'c10'	2	6	8	4	3	37	8	1	3	5	3	3	5	3	3	1	3
	P. zonale 'c11'	2	6	10	4	3	35	7	3	3	3	3	5	3	3	3	3	3
	P. zonale 'c12'	2	7	9	4	4	39	7	3	3	5	3	5	3	3	3	3	3
	P. zonale 'c13'	2	8	9	4	4	40	8	1	5	3	3	5	3	3	3	1	1
	P. x hybridum 'c2'	2	9	9	3	4	32	8	3	3	5	3	5	1	3	3	3	3
	P. zonale 'c14'	2	6	8	3	4	33	8	1	3	3	3	5	1	3	3	1	5
	P. zonale 'c15'	2	6	8	3	3	36	7	1	3	1	3	3	1	3	3	3	3
	P. x hortorum 'c2'	2	8	8	4	3	37	8	5	1	1	3	5	3	3	1	1	3
	P. zonale 'c16'	2	9	8	4	3	38	6	5	3	5	5	5	3	5	3	3	3
	P. zonale 'c17'	2	8	8	3	4	35	9	3	3	5	3	5	3	3	1	1	3
	P. zonale 'c18'	4	9	8	3	4	34	7	5	3	3	5	5	1	7	1	3	1
	P. zonale 'c19'	3.3	8	9	3	4	33	8	3	1	3	5	5	1	5	1	3	5
	P. peltatum 'c3'	3	9	10	3	4	10	8	3	3	5	3	5	3	3	3	3	3
	'L2'	3.2	7	8	4	4	15	7	5	3	5	3	3	3	3	5	3	1
	P. zonale 'c20'	3.6	8	8	4	4	16	11	3	3	1	5	7	3	5	1	1	1
	P. zonale 'c21'	3.5	7	8	4	1	17	13	3	3	1	3	5	5	3	3	1	3
	P. zonale 'c22'	3.8	7	9	4	1	18	11	3	3	1	3	5	3	3	3	1	5
	P. x hortorum 'c3'	3.7	9	9	2	2	15	10	5	3	5	3	1	1	5	1	3	1
	'L3'	1	8	9	1	2	14	15	3	3	1	5	1	1	5	1	1	3
	P. peltatum 'c4'	1	16	9	1	5	26	12	1	3	3	3	5	3	3	3	3	1
	P. grandiflorum 'c1'	1	17	10	1	5	25	5	1	3	3	3	5	3	3	1	3	3
	P. pel. 'c1' x P. pel. 'c2'	1	16	11	2	5	22	5	1	3	3	3	5	5	3	1	3	3
	P. x hort. 'c1' x P. int. 'c1'	1	16	12	1	5	24	5	3	3	5	1	5	1	1	5	3	3
	P. x hort. 'c1' x P. x hyb. 'c1'	1	16	13	2	5	25	5	3	7	5	3	5	5	7	5	5	3
	P. x hort. 'c1' x P. zon. 'c16'	1	16	4	2	5	27	5	5	5	3	5	5	3	5	3	1	1
	P. x hort. 'c1' x P. zon. 'c17'	1	17	7	2	5	29	5	3	3	3	1	5	1	3	1	1	5
	P. x hort. 'c1' x P. zon. 'c20'	1	17	5	5	5	30	5	5	3	5	5	7	3	3	5	1	3
	P. zon. 'c1' x P. zon. 'c2'	1	5	6	5	5	22	5	3	3	3	3	7	3	5	3	1	3
	P. zon. 'c3' x P. zon. 'c4'	1	5	5	5	5	23	5	3	3	1	5	5	1	3	1	1	3
	P. zon. 'c5' x P. zon. 'c6'	1	5	6	5	5	21	5	3	3	5	5	3	3	5	1	3	1
	P. zon. 'c7' x L1	1	5	4	5	6	15	5	5	1	5	5	5	3	5	3	3	1
	P. zon. 'c8' x P. zon. 'c9'	1	5	5	6	5	16	5	5	3	1	5	5	3	3	5	3	3
	P. zon. 'c10' x P. zon. 'c11'	1	5	6	6	6	11	5	3	3	3	3	5	5	1	5	3	1
	P. zon. 'c12' x P. zon. 'c13'	1	5	4	6	6	12	5	3	3	1	5	3	1	3	3	1	5
	P. x hyb. 'c2' x P. zon. 'c14'	1	5	4	6	6	14	5	3	3	3	5	5	1	3	3	1	3
	P. zon. 'c15' x P. x hort. 'c2'	1	5	5	5	5	15	5	5	1	1	1	1	3	3	1	1	3
	P. zon. 'c18' x P. zon. 'c19'	1	5	6	5	5	16	5	5	3	5	1	5	5	5	1	3	1
	P. pel. 'c3' x 'L2'	1	5	5	2	5	17	5	5	3	1	3	5	3	1	5	3	1
	P. zon. 'c21' x P. zon. 'c22'	1	5	6	1	5	18	5	3	3	1	3	5	5	3	3	1	3
	P. x hort. 'c3' x 'L3'	1	5	7	2	6	45	5	3	3	3	3	1	3	5	1	3	3
	P. pel. 'c4' x P. gran. 'c1'	3	17	5	1	5	47	5	5	3	5	3	5	5	3	1	1	3
		1.84107	8.61818	7.875	3.42857	3.94643
		0.0306845	0.143636	0.13125	0.0571429	0.0657738
	LI: lenght of Internodes	Lenght of internodes (cm)			Plant height (cm)			Leaf size (cm)			Flower stem lenght (cm)			Flower number (number)			Flower width (cm)
	PH:Plant height
	FT: Flower type	1	3	5	1	3	5	1	3	5	1	3	5	1	3	5	1	3	5
	FSL:Flower stem lenght	Long	Medium	Short	Long	Intermediate	Short	Large	Intermediate	Small	Long	Intermediate	Short	Multiflorous	Medium	Less	Large	Intermediate	Small
	LS: Leaf size	(3-4 cm)	(2 cm )	(1 cm)	(41-50 cm)	31-40 cm)	(10-30 cm)	(5-6 cm)	(3-4 cm)	(1-2 cm)	(11-15cm)	(8-10 cm)	(4-7 cm)	(11-15 number)	(6-10 number)	(1-5 number)	(5-6cm)	(3-4 cm)	(1-2 cm)
	FW:Flower width
	FN:Flower number
	LC:Leaf color
	LH: Leaf hairiness
	FC: Flower color	Leaf color			Petal shape			Flower color			Bud size			Growth vigor			Leaf hairness
	BS: Bud size	1	3	5	1	3	5	1	3	5	1	3	5	1	3	5
	EALN:Earliness																1	3	5	7
	ST:Stem thickness	Light	Middle	Dark	Double	Semi double	Single	Light	Middle	Dark	Large	Intermediate	Small	Compact	Semi compact	Strong	Dense	Intermediate	Tenuous	Absent
	SH:Stem hairiness
	SC: Stem color
	GH:Growth habit
	GV:Growth vigor
		Growth habit				Earliness				Stem thickness			Stem color			Stem hairness
										1	3	5	1	3	5	1	3	5	7
		1	3	5	7	1	3	5	7	Dense	Intermediate	Thin	Green	Light green	Brown-Red	Dense	Intermediate	Tenuous	Absent
		Upright (dik)	Semi trailing	Trailing	Mounding	Very early	Early	Medium	Late
			(Yarı yatık)	(Tam yatık)	(Dağılmış aşağı)

## Sheet: std data
	Genotypes	LI	FT	FSL	FW	LS	PH	FN	LC	LH	FC	BS	EALN	ST	SH	SC	GH	GV
	P. peltatum 'c1'	0.184852	-0.456187	1.03886	-0.315147	-0.771172	0.318098	-0.0391165	-0.119793	2.90462	1.19307	-0.335625	0.407532	0.157795	0.778083	-1.04147	-0.960669	-1.29251
	P. peltatum 'c2'	0.184852	-0.198142	1.03886	-0.315147	-0.771172	0.725263	0.398989	1.22189	1.3701	-0.0441879	-0.335625	0.407532	1.63055	0.778083	-1.04147	0.894416	0.280981
	P. x hortorum 'c1'	0.184852	0.0599034	0.549986	-0.315147	-0.771172	1.23422	0.837094	-0.119793	-0.164412	-0.0441879	-0.335625	0.407532	0.157795	-0.627486	0.226407	0.894416	0.280981
	P. interspecific 'c1'	0.184852	0.317949	0.0611096	0.420196	-0.771172	0.623472	0.837094	1.22189	-0.164412	-0.0441879	-2.04426	0.407532	-1.31496	0.778083	1.49429	-0.960669	0.280981
	P. x hybridum 'c1'	0.184852	1.09208	0.0611096	0.420196	-0.771172	1.03064	-0.477222	1.22189	2.90462	1.19307	-0.335625	1.67541	1.63055	2.18365	1.49429	0.894416	0.280981
	P. zonale 'c1'	0.184852	1.35013	1.03886	0.420196	-0.771172	1.13243	-0.0391165	-0.119793	-0.164412	-1.28145	-0.335625	0.407532	0.157795	-0.627486	1.49429	-0.960669	1.85448
	P. zonale 'c2'	0.184852	-0.456187	0.0611096	0.420196	-0.771172	0.725263	0.837094	-1.46148	-1.69893	-0.0441879	1.37301	0.407532	0.157795	0.778083	0.226407	-0.960669	0.280981
	P. zonale 'c3'	0.184852	0.0599034	0.549986	0.420196	-0.771172	0.623472	0.398989	-1.46148	-0.164412	-1.28145	-0.335625	-2.12822	0.157795	0.778083	-1.04147	-0.960669	0.280981
	P. zonale 'c4'	0.184852	-0.198142	0.549986	0.420196	-0.771172	0.419889	0.837094	-1.46148	-0.164412	-1.28145	-0.335625	-0.860346	0.157795	0.778083	-1.04147	0.894416	1.85448
	P. zonale 'c5'	0.184852	-0.456187	0.0611096	-0.315147	-0.771172	0.521681	-0.0391165	-0.119793	-0.164412	-1.28145	-0.335625	0.407532	0.157795	0.778083	-1.04147	-0.960669	-1.29251
	P. zonale 'c6'	0.184852	-0.198142	0.0611096	-0.315147	-0.771172	0.419889	-0.0391165	1.22189	2.90462	1.19307	-0.335625	-0.860346	-1.31496	2.18365	1.49429	0.894416	-1.29251
	P. zonale 'c7'	0.184852	0.0599034	1.03886	-0.315147	-0.771172	0.623472	-0.477222	1.22189	-0.164412	1.19307	-0.335625	-2.12822	-1.31496	-0.627486	-1.04147	-0.960669	0.280981
	L1	0.184852	-0.198142	0.549986	-0.315147	-0.771172	0.725263	-0.0391165	-1.46148	-0.164412	-0.0441879	-0.335625	-0.860346	-1.31496	-0.627486	-1.04147	-0.960669	-1.29251
	P. zonale 'c8'	0.184852	0.0599034	0.0611096	-0.315147	-0.771172	0.928846	-0.477222	-1.46148	-0.164412	-1.28145	1.37301	0.407532	0.157795	0.778083	1.49429	0.894416	0.280981
	P. zonale 'c9'	0.184852	-0.456187	0.549986	0.420196	-0.771172	1.03064	0.837094	-1.46148	-0.164412	-0.0441879	1.37301	-2.12822	0.157795	0.778083	1.49429	-0.960669	-1.29251
	P. zonale 'c10'	0.184852	-0.714233	0.0611096	0.420196	-0.771172	0.928846	0.398989	-1.46148	-0.164412	1.19307	-0.335625	-0.860346	1.63055	-0.627486	0.226407	-0.960669	0.280981
	P. zonale 'c11'	0.184852	-0.714233	1.03886	0.420196	-0.771172	0.725263	-0.0391165	-0.119793	-0.164412	-0.0441879	-0.335625	0.407532	0.157795	-0.627486	0.226407	0.894416	0.280981
	P. zonale 'c12'	0.184852	-0.456187	0.549986	0.420196	0.0436512	1.13243	-0.0391165	-0.119793	-0.164412	1.19307	-0.335625	0.407532	0.157795	-0.627486	0.226407	0.894416	0.280981
	P. zonale 'c13'	0.184852	-0.198142	0.549986	0.420196	0.0436512	1.23422	0.398989	-1.46148	1.3701	-0.0441879	-0.335625	0.407532	0.157795	-0.627486	0.226407	-0.960669	-1.29251
	P. x hybridum 'c2'	0.184852	0.0599034	0.549986	-0.315147	0.0436512	0.419889	0.398989	-0.119793	-0.164412	1.19307	-0.335625	0.407532	-1.31496	-0.627486	0.226407	0.894416	0.280981
	P. zonale 'c14'	0.184852	-0.714233	0.0611096	-0.315147	0.0436512	0.521681	0.398989	-1.46148	-0.164412	-0.0441879	-0.335625	0.407532	-1.31496	-0.627486	0.226407	-0.960669	1.85448
	P. zonale 'c15'	0.184852	-0.714233	0.0611096	-0.315147	-0.771172	0.827055	-0.0391165	-1.46148	-0.164412	-1.28145	-0.335625	-0.860346	-1.31496	-0.627486	0.226407	0.894416	0.280981
	P. x hortorum 'c2'	0.184852	-0.198142	0.0611096	0.420196	-0.771172	0.928846	0.398989	1.22189	-1.69893	-1.28145	-0.335625	0.407532	0.157795	-0.627486	-1.04147	-0.960669	0.280981
	P. zonale 'c16'	0.184852	0.0599034	0.0611096	0.420196	-0.771172	1.03064	-0.477222	1.22189	-0.164412	1.19307	1.37301	0.407532	0.157795	0.778083	0.226407	0.894416	0.280981
	P. zonale 'c17'	0.184852	-0.198142	0.0611096	-0.315147	0.0436512	0.725263	0.837094	-0.119793	-0.164412	1.19307	-0.335625	0.407532	0.157795	-0.627486	-1.04147	-0.960669	0.280981
	P. zonale 'c18'	2.51108	0.0599034	0.0611096	-0.315147	0.0436512	0.623472	-0.0391165	1.22189	-0.164412	-0.0441879	1.37301	0.407532	-1.31496	2.18365	-1.04147	0.894416	-1.29251
	P. zonale 'c19'	1.6969	-0.198142	0.549986	-0.315147	0.0436512	0.521681	0.398989	-0.119793	-1.69893	-0.0441879	1.37301	0.407532	-1.31496	0.778083	-1.04147	0.894416	1.85448
	P. peltatum 'c3'	1.34796	0.0599034	1.03886	-0.315147	0.0436512	-1.81952	0.398989	-0.119793	-0.164412	1.19307	-0.335625	0.407532	0.157795	-0.627486	0.226407	0.894416	0.280981
	'L2'	1.58059	-0.456187	0.0611096	0.420196	0.0436512	-1.31056	-0.0391165	1.22189	-0.164412	1.19307	-0.335625	-0.860346	0.157795	-0.627486	1.49429	0.894416	-1.29251
	P. zonale 'c20'	2.04583	-0.198142	0.0611096	0.420196	0.0436512	-1.20877	1.7133	-0.119793	-0.164412	-1.28145	1.37301	1.67541	0.157795	0.778083	-1.04147	-0.960669	-1.29251
	P. zonale 'c21'	1.92952	-0.456187	0.0611096	0.420196	-2.40082	-1.10698	2.58951	-0.119793	-0.164412	-1.28145	-0.335625	0.407532	1.63055	-0.627486	0.226407	-0.960669	0.280981
	P. zonale 'c22'	2.27845	-0.456187	0.549986	0.420196	-2.40082	-1.00519	1.7133	-0.119793	-0.164412	-1.28145	-0.335625	0.407532	0.157795	-0.627486	0.226407	-0.960669	1.85448
	P. x hortorum 'c3'	2.16214	0.0599034	0.549986	-1.05049	-1.58599	-1.31056	1.2752	1.22189	-0.164412	1.19307	-0.335625	-2.12822	-1.31496	0.778083	-1.04147	0.894416	-1.29251
	'L3'	-0.97826	-0.198142	0.549986	-1.78583	-1.58599	-1.41235	3.46573	-0.119793	-0.164412	-1.28145	1.37301	-2.12822	-1.31496	0.778083	-1.04147	-0.960669	0.280981
	P. peltatum 'c4'	-0.97826	1.86622	0.549986	-1.78583	0.858474	-0.190859	2.15141	-1.46148	-0.164412	-0.0441879	-0.335625	0.407532	0.157795	-0.627486	0.226407	0.894416	-1.29251
	P. grandiflorum 'c1'	-0.97826	2.12427	1.03886	-1.78583	0.858474	-0.29265	-0.915327	-1.46148	-0.164412	-0.0441879	-0.335625	0.407532	0.157795	-0.627486	-1.04147	0.894416	0.280981
	P. pel. 'c1' x P. pel. 'c2'	-0.97826	1.86622	1.52774	-1.05049	0.858474	-0.598024	-0.915327	-1.46148	-0.164412	-0.0441879	-0.335625	0.407532	1.63055	-0.627486	-1.04147	0.894416	0.280981
	P. x hort. 'c1' x P. int. 'c1'	-0.97826	1.86622	2.01662	-1.78583	0.858474	-0.394441	-0.915327	-0.119793	-0.164412	1.19307	-2.04426	0.407532	-1.31496	-2.03306	1.49429	0.894416	0.280981
	P. x hort. 'c1' x P. x hyb. 'c1'	-0.97826	1.86622	2.50549	-1.05049	0.858474	-0.29265	-0.915327	-0.119793	2.90462	1.19307	-0.335625	0.407532	1.63055	2.18365	1.49429	2.7495	0.280981
	P. x hort. 'c1' x P. zon. 'c16'	-0.97826	1.86622	-1.8944	-1.05049	0.858474	-0.0890674	-0.915327	1.22189	1.3701	-0.0441879	1.37301	0.407532	0.157795	0.778083	0.226407	-0.960669	-1.29251
	P. x hort. 'c1' x P. zon. 'c17'	-0.97826	2.12427	-0.427767	-1.05049	0.858474	0.114515	-0.915327	-0.119793	-0.164412	-0.0441879	-2.04426	0.407532	-1.31496	-0.627486	-1.04147	-0.960669	1.85448
	P. x hort. 'c1' x P. zon. 'c20'	-0.97826	2.12427	-1.40552	1.15554	0.858474	0.216307	-0.915327	1.22189	-0.164412	1.19307	1.37301	1.67541	0.157795	-0.627486	1.49429	-0.960669	0.280981
	P. zon. 'c1' x P. zon. 'c2'	-0.97826	-0.972278	-0.916644	1.15554	0.858474	-0.598024	-0.915327	-0.119793	-0.164412	-0.0441879	-0.335625	1.67541	0.157795	0.778083	0.226407	-0.960669	0.280981
	P. zon. 'c3' x P. zon. 'c4'	-0.97826	-0.972278	-1.40552	1.15554	0.858474	-0.496233	-0.915327	-0.119793	-0.164412	-1.28145	1.37301	0.407532	-1.31496	-0.627486	-1.04147	-0.960669	0.280981
	P. zon. 'c5' x P. zon. 'c6'	-0.97826	-0.972278	-0.916644	1.15554	0.858474	-0.699815	-0.915327	-0.119793	-0.164412	1.19307	1.37301	-0.860346	0.157795	0.778083	-1.04147	0.894416	-1.29251
	P. zon. 'c7' x L1	-0.97826	-0.972278	-1.8944	1.15554	1.6733	-1.31056	-0.915327	1.22189	-1.69893	1.19307	1.37301	0.407532	0.157795	0.778083	0.226407	0.894416	-1.29251
	P. zon. 'c8' x P. zon. 'c9'	-0.97826	-0.972278	-1.40552	1.89088	0.858474	-1.20877	-0.915327	1.22189	-0.164412	-1.28145	1.37301	0.407532	0.157795	-0.627486	1.49429	0.894416	0.280981
	P. zon. 'c10' x P. zon. 'c11'	-0.97826	-0.972278	-0.916644	1.89088	1.6733	-1.71773	-0.915327	-0.119793	-0.164412	-0.0441879	-0.335625	0.407532	1.63055	-2.03306	1.49429	0.894416	-1.29251
	P. zon. 'c12' x P. zon. 'c13'	-0.97826	-0.972278	-1.8944	1.89088	1.6733	-1.61594	-0.915327	-0.119793	-0.164412	-1.28145	1.37301	-0.860346	-1.31496	-0.627486	0.226407	-0.960669	1.85448
	P. x hyb. 'c2' x P. zon. 'c14'	-0.97826	-0.972278	-1.8944	1.89088	1.6733	-1.41235	-0.915327	-0.119793	-0.164412	-0.0441879	1.37301	0.407532	-1.31496	-0.627486	0.226407	-0.960669	0.280981
	P. zon. 'c15' x P. x hort. 'c2'	-0.97826	-0.972278	-1.40552	1.15554	0.858474	-1.31056	-0.915327	1.22189	-1.69893	-1.28145	-2.04426	-2.12822	0.157795	-0.627486	-1.04147	-0.960669	0.280981
	P. zon. 'c18' x P. zon. 'c19'	-0.97826	-0.972278	-0.916644	1.15554	0.858474	-1.20877	-0.915327	1.22189	-0.164412	1.19307	-2.04426	0.407532	1.63055	0.778083	-1.04147	0.894416	-1.29251
	P. pel. 'c3' x 'L2'	-0.97826	-0.972278	-1.40552	-1.05049	0.858474	-1.10698	-0.915327	1.22189	-0.164412	-1.28145	-0.335625	0.407532	0.157795	-2.03306	1.49429	0.894416	-1.29251
	P. zon. 'c21' x P. zon. 'c22'	-0.97826	-0.972278	-0.916644	-1.78583	0.858474	-1.00519	-0.915327	-0.119793	-0.164412	-1.28145	-0.335625	0.407532	1.63055	-0.627486	0.226407	-0.960669	0.280981
	P. x hort. 'c3' x 'L3'	-0.97826	-0.972278	-0.427767	-1.05049	1.6733	1.74318	-0.915327	-0.119793	-0.164412	-0.0441879	-0.335625	-2.12822	0.157795	0.778083	-1.04147	0.894416	0.280981
	P. pel. 'c4' x P. gran. 'c1'	1.34796	2.12427	-1.40552	-1.78583	0.858474	1.94676	-0.915327	1.22189	-0.164412	1.19307	-0.335625	0.407532	1.63055	-0.627486	-1.04147	-0.960669	0.280981

## Sheet: eigen
	PC	Eigenvalue	% variance
LI	1	3.04332	17.916
FT	2	2.61965	15.422
FSL	3	1.86981	11.008
FW	4	1.36802	8.0535
LS	5	1.18117	6.9535
PH	6	1.09526	6.4478
FN	7	0.98822	5.8176
LC	8	0.94335	5.5535
LH	9	0.849176	4.9991
FC	10	0.749518	4.4124
BS	11	0.570604	3.3591
EALN	12	0.484742	2.8537
ST	13	0.348755	2.0531
SH	14	0.304254	1.7911
SC	15	0.258687	1.5229
GH	16	0.185937	1.0946
GV	17	0.126135	0.74255

## Sheet: loadings
		PC 1	PC 2	PC 3	PC 4	PC 5	PC 6	PC 7	PC 8	PC 9	PC 10	PC 11	PC 12	PC 13	PC 14	PC 15	PC 16	PC 17
	LI	0.34728	-0.13686	0.2949	0.15613	-0.11119	0.3327	0.10384	0.13821	0.24425	-0.12901	-0.011004	-0.13115	-0.47848	-0.33365	-0.36847	0.11456	0.11663
	FT	0.15545	0.35781	-0.303	0.059582	0.22961	0.2002	0.019822	0.35617	-0.17808	0.047487	-0.087577	0.33486	0.089214	-0.48586	0.16057	0.29034	-0.15663
	FSL	0.45538	0.17838	-0.13541	0.010922	-0.17493	-0.20495	0.12732	-0.022947	0.14655	0.0068676	0.21273	-0.0041377	0.017186	-0.16821	0.40381	-0.39858	0.48548
	FW	-0.30137	-0.21806	0.27614	0.28661	-0.016525	-0.044095	0.1128	-0.37803	0.16814	-0.066861	0.31344	0.168	0.15865	-0.38272	0.31876	0.33293	0.045603
	LS	-0.45702	0.1789	-0.19394	-0.19304	0.1134	-0.069869	-0.017098	0.16457	0.10565	-0.043249	0.11054	-0.041751	-0.026272	-0.055306	-0.3083	0.22548	0.68007
	PH	0.26918	0.11219	-0.08409	0.03895	0.50787	0.086781	-0.0075905	-0.43167	0.14282	-0.35355	-0.37266	-0.24527	0.11111	0.13074	0.093286	0.22122	0.15166
	FN	0.39441	-0.2624	0.1297	0.11595	-0.20176	-0.048296	-0.060706	0.25887	-0.15105	-0.027611	0.044786	0.19886	0.40122	0.35867	-0.065943	0.45277	0.25979
	LC	-0.17955	0.14497	0.33358	-0.071191	-0.10965	0.61263	0.13444	-0.0011302	-0.088261	0.3253	-0.30206	0.016952	0.039611	0.16259	0.33704	-0.060445	0.27312
	LH	0.12229	0.38904	0.2038	0.090738	0.084661	-0.1739	-0.12574	-0.21005	-0.45377	0.20945	0.31188	-0.10213	-0.4573	0.17698	0.063132	0.28878	0.035848
	FC	0.016834	0.39952	0.15924	-0.19781	-0.041519	0.22371	0.19962	-0.10227	0.15848	-0.45046	0.33534	0.45099	0.051248	0.2738	-0.153	-0.099237	-0.13715
	BS	-0.11331	-0.16113	0.32523	0.10184	0.46318	-0.2996	0.10942	0.44343	0.081337	-0.15886	-0.1341	0.24829	-0.30189	0.17537	0.2832	-0.12184	0.061014
	EALN	-0.11511	0.2089	-0.030402	0.58468	0.12447	0.22193	-0.093168	0.3151	0.12769	-0.068879	0.33712	-0.43519	0.22493	0.17395	0.032595	-0.12436	-0.078453
	ST	-0.048504	0.22107	0.024883	0.32031	-0.20379	-0.073411	-0.6818	-0.10623	0.31208	0.039331	-0.27898	0.35424	-0.10226	0.040199	-0.033072	-0.053112	0.06532
	SH	0.15897	0.13805	0.47039	-0.11622	0.38956	-0.13378	-0.096142	-0.045673	0.066573	0.38975	0.066627	0.029321	0.40379	-0.21544	-0.35165	-0.21191	0.015935
	SC	-0.11506	0.19813	0.061755	0.47822	-0.18257	-0.23229	0.43303	-0.10605	-0.36072	-0.14387	-0.36425	0.086233	0.099586	-0.079805	-0.28842	-0.16843	0.10088
	GH	0.0018665	0.35815	0.10683	-0.10479	-0.24891	-0.32856	0.31039	0.14114	0.4962	0.20238	-0.19127	-0.21626	0.030795	0.089696	0.08628	0.35324	-0.22676
	GV	0.075612	-0.15293	-0.37836	0.27776	0.23027	0.10354	0.32176	-0.18743	0.2542	0.50126	0.10717	0.30868	-0.15559	0.26993	-0.16746	0.0039203	0.020317
